# Supplementary material for: Proteome-Wide Identification of RNA-Dependent Proteins in Lung Cancer Cells
Source: Cancers (Basel). 2022 Dec 12;14(24):6109. doi: 10.3390/cancers14246109 (PMC9776756; doi:10.3390/cancers14246109)
Supplement: Supplementary file 1 [file cancers-14-06109-s001.zip]

Archive with 1 entries (1 files):
- cancers-2087774-supplementary.pdf
